# Supplementary material for: Effect of Prior Influenza A(H1N1)pdm09 Virus Infection on Pathogenesis and Transmission of Human Influenza A(H5N1) Clade 2.3.4.4b Virus in Ferret Model
Source: Emerg Infect Dis. 2025 Mar;31(3):458–66. doi: 10.3201/eid3103.241489 (PMC11878296; doi:10.3201/eid3103.241489)
Supplement: Appendix 1 — Antigens used in study of the effect of prior influenza A(H1N1)pdm09 virus infection on pathogenesis and transmission of human influenza A(H5N1) clade 2.3.4.4b virus in ferret model. [file 24-1489-Techapp-s1.xlsx]

## Sheet: Appendix 1 Table
Article DOI: https://doi.org/10.3201/eid3102.241498
EID cannot ensure accessibility for supplementary materials supplied by authors. Readers who have difficulty accessing supplementary content should contact the authors for assistance.
	Effect of Prior Influenza A(H1N1)pdm09 Virus Infection on Pathogenesis of Human Influenza A(H5N1) Clade 2.3.4.4b Virus Isolate in Ferret Model
Appendix 1
Appendix 1 Table. Names and resources of antigens in the high-throughput multiplex influenza antibody detection assay
antigen catogory	Antigen name abbreviation	Virus strain	Type (subtype or lineage)	Influenza HA group	Resource	GISAID/GenBank Accession No.
globular head HA1	CA/09	A/California/07/2009	A(H1N1)pdm09	1	CDC	EPI177294
globular head HA1	MI/15	A/Michigan/45/2015	A(H1N1)pdm09	1	CDC	EPI685579
globular head HA1	ID/18	A/Idaho/07/2018	A(H1N1)pdm09	1	CDC	EPI1206974
globular head HA1	WI/19	A/Wisconsin/588/2019	A(H1N1)pdm09	1	CDC	EPI1661758
globular head HA1	Syd/21	A/Sydney/5/2021	A(H1N1)pdm09	1	CDC	EPI1957293
globular head HA1	WI/22	A/Wisconsin/67/2022	A(H1N1)pdm09	1	CDC	EPI2224788
globular head HA1	MD/14	A/Maryland/26/2014	A(H3N2)	2	CDC	EPI550983
globular headHA1	Sin/16	A/Singapore/INFIMH-16–0019/2016	A(H3N2)	2	CDC	EPI780183
globular head HA1	Cam20	A/Cambodia/e0826360/2020	A(H3N2)	2	CDC	EPI1837753
globular head HA1	MA/22	A/Massachusetts/18/2022	A(H3N2)	2	CDC	EPI2096148
globular head HA1	VN/04	A/Viet Nam/1203/2004	A(H5N1)	1	IRR	EPI1990181
globular head HA1	Ind/05	A/Indonesia/05/2005	A(H5N1)	1	CDC	EPI376537
globular head HA1	AW/21	A/American Wigeon/South Carolina/22-000345-001/2021	A(H5N1)	1	CDC	EPI1985910
globular head HA1	Tx/24	A/Texas/37/2024	A(H5N1)	1	CDC	EPI3171488
globular head HA1	NY/03	A/New York/107/2003	A(H7N2)	2	CDC	EPI141612
globular head HA1	NED/03	A/Netherlands/219/2003	A(H7N7)	2	IRR	EPI18992
globular head HA1	SH/13	A/Shanghai/2/2013	A(H7N9)	2	CDC	EPI439502
HA stalk	MI/15	A/Michigan/45/2015	A(H1N1)pdm09	1	CDC	EPI662594
HA stalk	Sin/16	A/Singapore/INFIMH-16–0019/2016	A(H3N2)	2	CDC	EPI780183
N1 NA	CA/09	A/California/07/2009	A(H1N1)pdm09	N/A	CDC	EPI221062
N1 NA	BR/18	A/Brisbane/02/2018	A(H1N1)pdm09	N/A	Sino Biological US Inc	EPI1799927
N1 NA	AW/21	A/American Wigeon/South Carolina/22-000345-001/2021	A(H5N1)	N/A	CDC	EPI1985912
N1 NA	Tx/24	A/Texas/37/2024	A(H5N1)	N/A	CDC	EPI3171486
N2 NA	HK/14	A/Hong Kong/4801/2014	A(H3N2)	N/A	CDC	EPI539577
N2 NA	Cam/20	A/Cambodia/e0826360/2020	A(H3N2)	N/A	Sino Biological US Inc	EPI1837752
N2 NA	MA/22	A/Massachusetts/18/2022	A(H3N2)	N/A	CDC	EPI2096147
N9 NA	SH/13	A/Shanghai/2/2013	A(H7N9)	N/A	CDC	EPI439500
IAV NP	BR/07	A/Brisbane/10/2007	A(H3N2)	N/A	IRR	EPI353307
IBV globular head HA1	Aus/21	B/Austria/1359417/2021	Victoria lineage	N/A	CDC	EPI1845793
IBV globular head HA1	Phu/13	B/Phuket/3073/2013	Yamagata lineage	N/A	CDC	EPI529345
